# Supplementary material for: Characterizing macroinvertebrate community composition and abundance in freshwater tidal wetlands of the Sacramento-San Joaquin Delta
Source: PLoS One. 2019 Nov 5;14(11):e0215421. doi: 10.1371/journal.pone.0215421 (PMC6830810; doi:10.1371/journal.pone.0215421)
Supplement: S1 Data — (CSV) [file pone.0215421.s001.csv]

SampleID	Habitat	Region	SampleType	Date	TotalCount	TaxaCount	Acari	Amphipoda	Annelida	Bivalvia	Cladocera	Coleoptera	Collembola	Copepoda	Decapoda	Diptera	Ephemeroptera	Fish	Gastropoda	Hemiptera	Isopoda	Mysidacea	Nematoda	Nemertea	Odonata	Ostracoda	Other	Platyhelmenthes	Tanaidacea	Terrestrial	Trichoptera
LP1-2016	EAV	Miner	leafpack	3/16/2016	79	18	0	13	32	5	8	0	0	2	0	7	0	0	6	1	0	0	0	0	0	3	0	1	0	1	0
LP12-16Mar2016	FAV	Liberty	leafpack	3/16/2016	81	16	0	16	19	0	0	0	1	0	0	1	0	0	31	0	0	0	0	0	4	0	1	6	0	0	2
LP13-16Mar2016	FAV	Liberty	leafpack	3/16/2016	90	15	0	24	20	0	1	0	0	0	0	7	0	0	23	0	3	0	0	1	0	0	7	3	0	0	1
LP15-17Mar2016	SAV	Lindsey	leafpack	3/17/2016	610	10	0	66	2	0	0	0	0	0	0	0	0	0	466	0	54	0	0	0	5	0	0	16	0	1	0
LP16-17Mar2016	EAV	Lindsey	leafpack	3/17/2016	72	8	0	21	0	0	0	0	1	0	0	2	0	0	3	0	42	0	0	0	3	0	0	0	0	0	0
LP17-17Mar2016	SAV	Lindsey	leafpack	3/17/2016	768	10	1	90	0	0	0	0	0	0	0	0	0	0	617	0	55	0	0	0	3	0	0	1	0	1	0
LP18-16Mar2016	FAV	Liberty	leafpack	3/16/2016	65	12	0	17	8	0	0	0	0	0	0	2	0	0	31	0	2	0	0	0	4	1	0	0	0	0	0
LP19-16Mar2016	SAV	Miner	leafpack	3/16/2016	135	10	0	101	1	0	1	0	0	0	0	1	0	0	22	0	0	0	0	0	3	0	1	5	0	0	0
LP23-17Mar2016	channel	Lindsey	leafpack	3/17/2016	87	11	0	49	0	0	0	0	0	0	0	0	1	0	3	0	28	0	0	0	3	0	1	0	0	2	0
LP24-2016	SAV	Miner	leafpack	3/16/2016	90	13	2	32	1	0	1	0	0	4	0	19	0	0	27	0	0	0	0	0	0	0	0	3	0	0	1
LP26-16Mar2016	EAV	Liberty	leafpack	3/16/2016	128	5	0	114	1	0	0	0	0	0	0	0	0	0	0	0	0	0	0	0	5	0	0	8	0	0	0
LP27-17Mar2016	channel	Lindsey	leafpack	3/17/2016	211	12	0	136	0	0	0	0	1	0	0	1	0	0	5	0	63	0	0	0	3	1	0	0	0	1	0
LP28-17Mar2016	SAV	Lindsey	leafpack	3/17/2016	1005	11	0	236	0	0	0	0	1	0	0	0	0	0	718	0	40	0	0	0	1	0	1	6	0	2	0
LP29-16Mar2016	SAV	Liberty	leafpack	3/16/2016	228	11	0	139	1	0	0	0	0	0	0	0	0	0	48	0	1	0	0	1	3	0	0	32	0	0	3
LP3-16Mar2016	FAV	Miner	leafpack	3/16/2016	96	11	0	49	0	0	0	0	0	0	0	40	0	0	4	0	0	0	0	0	2	0	0	0	0	0	1
LP30-17Mar2016	EAV	Lindsey	leafpack	3/17/2016	116	13	1	15	12	0	0	0	11	1	0	4	0	0	1	0	68	0	0	0	0	0	2	0	0	0	1
LP31-2May2016	channel	Miner	leafpack	5/2/2016	9	3	0	0	0	0	0	0	1	0	0	6	0	0	0	0	0	0	0	0	0	0	0	0	0	2	0
LP32-16Mar2016	SAV	Liberty	leafpack	3/16/2016	431	11	1	156	2	0	0	0	0	0	0	0	0	0	180	0	0	0	0	0	9	0	3	63	0	0	17
LP34-17Mar2016	FAV	Lindsey	leafpack	3/17/2016	751	19	1	115	7	0	0	1	0	0	0	8	0	0	607	0	1	0	0	0	1	0	1	9	0	0	0
LP35-16Mar2016	EAV	Liberty	leafpack	3/16/2016	245	9	0	161	9	0	0	0	0	0	1	1	0	0	4	0	0	0	0	0	10	0	0	59	0	0	0
LP36-17Mar2016	FAV	Lindsey	leafpack	3/17/2016	617	17	0	81	6	1	1	0	0	0	0	11	1	0	505	0	3	0	0	0	2	1	0	5	0	0	0
LP38-16Mar2016	channel	Liberty	leafpack	3/16/2016	64	5	0	8	0	0	0	0	0	0	0	54	0	0	0	0	0	0	0	0	0	0	0	0	0	0	2
LP39-16Mar2016	channel	Miner	leafpack	3/16/2016	135	14	3	83	15	0	0	0	0	0	0	22	3	0	2	0	0	0	0	0	0	0	0	1	1	1	4
LP4-2May2016	EAV	Miner	leafpack	5/2/2016	22	6	0	7	0	0	0	0	0	0	0	15	0	0	0	0	0	0	0	0	0	0	0	0	0	0	0
LP40-16Mar2016	FAV	Miner	leafpack	3/16/2016	141	10	2	89	7	0	0	0	0	0	0	37	0	0	5	0	0	0	0	0	1	0	0	0	0	0	0
LP41-16Mar2016	channel	Liberty	leafpack	3/16/2016	4	3	0	2	0	0	0	0	0	0	0	1	0	0	0	0	1	0	0	0	0	0	0	0	0	0	0
LP5-17Mar2016	channel	Lindsey	leafpack	3/17/2016	94	7	0	36	0	0	0	0	0	2	0	1	0	0	0	0	54	0	0	0	1	0	0	0	0	0	0
LP50-3May2016	FAV	Liberty	leafpack	5/3/2016	352	11	0	265	45	0	0	0	0	0	0	0	0	0	36	0	0	0	0	0	5	0	0	0	0	0	1
LP51-2May2016	SAV	Miner	leafpack	5/2/2016	263	11	0	122	18	0	0	0	0	0	0	69	0	0	50	0	0	0	0	0	3	0	0	0	0	0	1
LP52-2May2016	SAV	Miner	leafpack	5/2/2016	390	15	0	243	10	0	1	0	0	1	0	67	0	0	63	0	0	0	0	0	4	0	0	0	0	0	1
LP53-2May2016	channel	Miner	leafpack	5/2/2016	51	12	0	30	5	0	3	0	0	0	0	8	0	0	1	0	0	0	0	1	0	2	0	1	0	0	0
LP54-3May2016	EAV	Liberty	leafpack	5/3/2016	27	7	0	11	0	0	0	0	0	0	0	1	0	0	0	2	8	0	0	1	0	1	0	3	0	0	0
LP56-2May2016	FAV	Lindsey	leafpack	5/2/2016	190	13	0	40	0	0	0	0	1	0	0	13	0	0	113	1	22	0	0	0	0	0	0	0	0	0	0
LP57-2May2016	EAV	Lindsey	leafpack	5/2/2016	101	6	3	0	0	0	0	4	53	0	0	1	0	0	0	0	39	0	0	0	0	0	0	0	0	1	0
LP58-2May2016	channel	Lindsey	leafpack	5/2/2016	320	7	0	4	1	0	0	0	2	0	0	3	0	0	0	0	309	0	0	0	0	0	0	0	0	1	0
LP6-02May2016	EAV	Miner	leafpack	5/2/2016	81	12	0	5	0	1	0	1	13	0	0	55	0	0	4	0	0	0	1	0	0	0	0	0	0	1	0
LP62-3May2016	SAV	Liberty	leafpack	5/3/2016	507	16	0	375	20	0	0	0	0	0	0	0	0	0	45	0	4	0	0	0	2	1	2	55	0	1	2
LP63-2May2016	FAV	Lindsey	leafpack	5/2/2016	123	11	0	14	2	0	0	0	0	0	0	17	0	0	55	0	30	0	0	0	1	0	0	3	0	1	0
LP64-2May2016	SAV	Miner	leafpack	5/2/2016	187	14	1	125	1	0	7	1	0	1	0	23	0	0	25	0	0	0	0	0	1	0	0	0	0	0	2
LP65-2May2016	EAV	Lindsey	leafpack	5/2/2016	36	5	0	0	0	0	0	0	28	0	0	0	0	0	2	0	3	0	0	0	0	0	1	0	0	2	0
LP66-3May2016	EAV	Liberty	leafpack	5/3/2016	17	5	0	11	1	0	0	0	0	0	0	1	0	0	0	0	3	0	0	0	0	0	0	1	0	0	0
LP67-3May2016	SAV	Liberty	leafpack	5/3/2016	430	12	0	325	28	0	0	0	0	0	0	3	0	0	18	0	0	0	0	0	0	0	0	54	0	0	2
LP68-3May2016	FAV	Liberty	leafpack	5/3/2016	105	11	0	9	86	1	0	0	0	0	0	0	0	0	2	0	2	0	1	1	0	0	0	3	0	0	0
LP69-3May2016	FAV	Liberty	leafpack	5/3/2016	131	12	0	76	0	0	0	0	0	0	0	1	0	0	43	0	0	0	0	0	4	0	3	4	0	0	0
LP7-2May2016	channel	Miner	leafpack	5/2/2016	224	16	0	89	29	1	0	1	0	0	0	89	3	0	1	0	0	0	0	1	0	0	1	3	0	0	6
LP70-2May2016	channel	Lindsey	leafpack	5/2/2016	268	10	0	31	2	0	0	0	2	0	0	9	0	0	15	0	209	0	0	0	0	0	0	0	0	0	0
LP71-2May2016	EAV	Miner	leafpack	5/2/2016	99	9	0	2	54	0	0	3	5	0	0	32	0	0	2	1	0	0	0	0	0	0	0	0	0	0	0
LP72-3May2016	channel	Liberty	leafpack	5/3/2016	19	5	0	0	0	0	0	3	9	0	0	3	0	0	3	0	0	0	0	0	0	0	0	0	0	1	0
LP73-2May2016	SAV	Lindsey	leafpack	5/2/2016	725	11	0	20	1	0	0	1	0	0	0	2	0	0	8	0	691	0	0	0	0	0	0	0	0	2	0
LP74-2May2016	EAV	Lindsey	leafpack	5/2/2016	131	6	0	0	1	0	0	0	75	0	0	4	0	0	2	0	46	0	0	0	0	0	0	0	0	3	0
LP75-2May2016	SAV	Lindsey	leafpack	5/2/2016	1351	11	0	76	8	0	0	0	0	0	0	8	0	0	19	0	1233	0	0	0	6	0	0	1	0	0	0
LP76-2May2016	channel	Lindsey	leafpack	5/2/2016	359	8	0	11	0	0	0	0	0	0	0	6	0	0	5	0	335	0	0	0	2	0	0	0	0	0	0
LP77-2May2016	FAV	Lindsey	leafpack	5/2/2016	247	13	0	35	5	0	0	1	0	0	0	1	0	0	182	0	8	0	0	0	0	0	14	1	0	0	0
LP8-16Mar2016	EAV	Liberty	leafpack	3/16/2016	104	9	0	72	1	0	0	0	1	0	0	0	0	0	2	0	1	0	0	0	4	0	0	23	0	0	0
LP80-2May2016	SAV	Lindsey	leafpack	5/2/2016	850	6	2	2	0	0	0	0	7	0	0	5	0	0	3	0	831	0	0	0	0	0	0	0	0	0	0
LP82-3May2016	SAV	Liberty	leafpack	5/3/2016	583	16	0	380	32	1	0	0	0	0	0	1	0	0	96	0	7	0	0	0	2	0	0	53	0	0	11
LP83-3May2016	channel	Liberty	leafpack	5/3/2016	6	5	0	0	0	0	0	0	0	0	0	0	0	0	4	0	1	0	0	0	0	1	0	0	0	0	0
LP84-3May2016	EAV	Liberty	leafpack	5/3/2016	14	7	0	9	1	0	0	0	1	0	0	1	0	0	0	0	1	0	0	0	0	0	0	1	0	0	0
LP85-3May2016	channel	Liberty	leafpack	5/3/2016	24	7	0	1	2	0	0	1	2	0	0	1	0	0	6	0	9	0	0	0	0	0	0	0	0	2	0
LP9-16Mar2016	channel	Miner	leafpack	3/16/2016	112	9	0	69	22	0	0	0	0	0	0	18	0	0	0	0	0	0	0	0	0	0	0	1	0	0	2
EAV1-16Mar2016	EAV	Miner	sweepnet	3/16/2016	42	9	0	21	14	1	1	0	0	0	0	1	0	0	2	0	0	0	0	0	0	1	1	0	0	0	0
EAV1-2May2016	EAV	Miner	sweepnet	5/2/2016	78	14	0	16	4	0	7	0	0	1	0	14	0	2	6	25	0	0	0	0	0	0	1	0	0	2	0
EAV2-16Mar2016	EAV	Miner	sweepnet	3/16/2016	13	7	0	3	3	0	0	0	0	0	0	5	0	1	1	0	0	0	0	0	0	0	0	0	0	0	0
EAV2-2May2016	EAV	Miner	sweepnet	5/2/2016	136	15	0	59	14	0	2	0	0	3	0	26	0	0	8	19	0	0	1	0	2	0	0	0	0	2	0
EAV3-16MAR2016	EAV	Miner	sweepnet	3/16/2016	99	11	0	8	71	2	4	0	1	0	0	9	0	0	1	0	0	0	0	0	0	3	0	0	0	0	0
EAV3-2May2016	EAV	Miner	sweepnet	5/2/2016	519	24	0	187	97	2	9	1	0	13	0	82	0	9	44	57	0	0	0	0	2	6	4	3	0	1	2
EAV4-16Mar2016	EAV	Liberty	sweepnet	3/16/2016	59	13	0	2	2	0	39	0	0	6	0	0	0	1	1	0	0	0	1	0	4	0	2	0	0	0	1
EAV4-2May2016	EAV	Lindsey	sweepnet	5/2/2016	197	13	0	4	1	0	2	0	150	1	0	9	0	0	5	0	20	0	0	0	1	0	2	0	0	2	0
EAV5-16Mar2016	EAV	Liberty	sweepnet	3/16/2016	22	9	0	1	0	0	7	0	1	0	0	1	0	0	2	1	0	0	0	0	7	0	0	0	0	0	2
EAV5-2May2016	EAV	Lindsey	sweepnet	5/2/2016	92	9	0	0	0	0	0	0	75	0	0	7	0	0	4	0	3	0	0	0	2	0	0	0	0	1	0
EAV6-16Mar2016	EAV	Liberty	sweepnet	3/16/2016	19	10	1	1	3	0	7	0	2	1	0	0	0	0	0	0	0	0	0	1	1	0	1	1	0	0	0
EAV6-2May2016	EAV	Lindsey	sweepnet	5/2/2016	153	11	0	0	0	0	1	1	135	1	0	4	0	0	5	0	5	0	0	0	1	0	0	0	0	0	0
EAV7-17Mar2016	EAV	Lindsey	sweepnet	3/17/2016	108	19	0	1	13	0	0	1	9	5	0	11	0	0	19	0	31	0	0	1	8	0	1	2	0	0	4
EAV7-3May2016	EAV	Liberty	sweepnet	5/3/2016	74	8	1	1	0	0	2	0	0	65	0	0	0	1	0	2	0	0	0	0	0	0	0	0	0	1	1
EAV8-17Mar2016	EAV	Lindsey	sweepnet	3/17/2016	359	24	7	13	17	0	7	7	151	27	0	18	0	0	24	13	65	0	0	1	0	0	1	2	0	6	0
EAV8-3May2016	EAV	Liberty	sweepnet	5/3/2016	164	11	0	2	8	0	15	0	0	115	0	3	0	0	0	19	0	0	0	0	0	1	1	0	0	0	0
EAV9-17Mar2016	EAV	Lindsey	sweepnet	3/17/2016	316	17	2	90	0	0	0	2	145	0	0	4	0	0	20	1	45	0	0	0	3	0	0	2	0	0	2
EAV9-3May2016	EAV	Liberty	sweepnet	5/3/2016	29	9	1	2	4	0	0	0	0	11	0	0	0	0	1	3	0	0	0	0	1	1	0	5	0	0	0
FAV1-16Mar2016	FAV	Miner	sweepnet	3/16/2016	832	13	1	636	14	0	0	0	0	110	0	63	0	0	4	0	0	0	0	1	0	0	2	1	0	0	0
FAV1-2May2016	FAV	Miner	sweepnet	5/2/2016	247	12	0	148	20	0	8	0	6	12	0	35	0	0	8	0	0	0	0	0	0	0	0	0	0	10	0
FAV2-16Mar2016	FAV	Miner	sweepnet	3/16/2016	895	11	0	755	0	0	1	0	0	30	0	98	0	0	9	0	0	0	0	0	2	0	0	0	0	0	0
FAV2-2May2016	FAV	Miner	sweepnet	5/2/2016	474	20	0	212	1	0	34	1	17	19	1	138	0	1	29	2	0	0	0	0	0	0	0	0	0	19	0
FAV3-2May2016	FAV	Miner	sweepnet	5/2/2016	2352	15	0	1872	4	0	36	4	12	208	0	184	0	0	20	0	0	0	0	0	0	0	0	0	0	12	0
FAV4-16Mar2016	FAV	Liberty	sweepnet	3/16/2016	61	14	0	16	1	0	0	1	12	0	0	16	0	0	4	0	5	0	0	0	3	0	1	0	0	2	0
FAV4-2May2016	FAV	Lindsey	sweepnet	5/2/2016	210	20	0	21	0	0	5	5	11	8	0	56	1	0	68	1	4	0	0	0	0	0	0	0	0	30	0
FAV5-16Mar2016	FAV	Liberty	sweepnet	3/16/2016	59	18	1	15	0	0	1	0	8	1	0	10	0	0	16	2	1	0	0	0	1	0	1	1	0	1	0
FAV5-2May2016	FAV	Lindsey	sweepnet	5/2/2016	237	21	0	70	0	0	1	3	14	2	0	14	0	0	108	1	11	0	0	0	2	0	0	1	0	10	0
FAV6-16Mar2016	FAV	Liberty	sweepnet	3/16/2016	115	21	4	40	3	1	1	0	13	5	0	13	0	0	15	1	0	0	0	0	1	2	12	4	0	0	0
FAV6-2May2016	FAV	Lindsey	sweepnet	5/2/2016	425	20	0	259	0	0	3	13	10	1	0	16	0	0	81	8	8	0	0	0	7	0	1	0	0	18	0
FAV7-17Mar2016	FAV	Lindsey	sweepnet	3/17/2016	2048	15	0	660	8	0	12	0	4	4	0	52	0	0	1256	4	12	0	0	0	36	0	0	0	0	0	0
FAV7-3May2016	FAV	Liberty	sweepnet	5/3/2016	87	13	3	0	4	0	0	2	54	0	0	5	0	0	9	2	4	0	0	0	0	2	0	0	0	2	0
FAV8-17Mar2016	FAV	Lindsey	sweepnet	3/17/2016	956	19	0	350	2	0	16	2	2	28	0	124	2	0	374	0	38	0	0	0	14	0	0	4	0	0	0
FAV8-3May2016	FAV	Liberty	sweepnet	5/3/2016	95	13	0	2	3	0	0	0	20	0	0	4	0	0	47	2	8	0	0	0	0	2	4	0	0	3	0
FAV9-17Mar2016	FAV	Lindsey	sweepnet	3/17/2016	3820	17	0	864	44	0	8	4	4	16	0	84	0	0	2740	0	28	0	0	0	12	0	0	16	0	0	0
FAV9-3May2016	FAV	Liberty	sweepnet	5/3/2016	62	10	1	0	0	0	0	1	19	0	0	4	0	0	3	30	1	0	0	0	0	0	1	0	0	2	0
RipRap1-16Mar2016	channel	Miner	sweepnet	3/16/2016	17	2	0	0	0	0	16	0	0	0	0	1	0	0	0	0	0	0	0	0	0	0	0	0	0	0	0
RipRap2-16Mar2016	channel	Miner	sweepnet	3/16/2016	17	7	0	2	2	0	10	0	0	1	0	1	0	0	0	1	0	0	0	0	0	0	0	0	0	0	0
RipRap3-16Mar2016	channel	Miner	sweepnet	3/16/2016	11	2	1	0	0	0	10	0	0	0	0	0	0	0	0	0	0	0	0	0	0	0	0	0	0	0	0
RipRap4-16Mar2016	channel	Liberty	sweepnet	3/16/2016	327	7	0	0	0	0	230	0	0	3	0	0	0	1	0	91	1	0	0	0	0	0	1	0	0	0	0
RipRap5-16Mar2016	channel	Liberty	sweepnet	3/16/2016	472	14	0	5	3	0	305	1	0	4	0	4	0	0	1	131	0	0	0	0	2	0	7	7	0	0	2
RipRap6-16Mar2016	channel	Liberty	sweepnet	3/16/2016	404	7	0	1	0	0	318	3	0	2	0	0	0	0	1	78	0	0	0	0	1	0	0	0	0	0	0
RipRap7-17Mar2016	channel	Lindsey	sweepnet	3/17/2016	176	18	1	34	2	0	63	2	2	27	0	2	0	0	16	3	19	0	0	0	4	0	1	0	0	0	0
RipRap8-17Mar2016	channel	Lindsey	sweepnet	3/17/2016	18	8	0	5	0	0	5	0	1	1	0	0	0	1	1	3	0	1	0	0	0	0	0	0	0	0	0
RipRap9-17Mar2016	channel	Lindsey	sweepnet	3/17/2016	29	4	0	11	0	0	1	0	0	0	0	0	0	0	0	16	1	0	0	0	0	0	0	0	0	0	0
RR1-2May2016	channel	Miner	sweepnet	5/2/2016	18	9	0	1	3	0	3	0	1	1	0	4	0	0	0	2	0	0	0	0	0	0	0	0	0	2	1
RR2-2May2016	channel	Miner	sweepnet	5/2/2016	5	3	1	0	0	0	0	0	0	0	0	0	0	0	0	3	0	0	0	0	0	0	0	0	0	1	0
RR3-2May2016	channel	Miner	sweepnet	5/2/2016	11	5	0	1	0	0	0	0	0	1	0	2	0	0	0	7	0	0	0	0	0	0	0	0	0	0	0
RR4-2May2016	channel	Lindsey	sweepnet	5/2/2016	62	6	0	0	0	0	41	0	4	13	0	2	0	0	0	0	0	0	0	0	0	0	2	0	0	0	0
RR5-2May2016	channel	Lindsey	sweepnet	5/2/2016	58	11	0	5	0	0	21	0	0	7	0	4	0	16	1	0	2	0	0	0	0	0	0	0	0	2	0
RR7-3May2016	channel	Liberty	sweepnet	5/3/2016	33	11	1	1	0	0	3	0	2	2	0	6	0	0	2	10	0	0	0	0	0	1	0	0	0	5	0
RR8-3May2016	channel	Liberty	sweepnet	5/3/2016	91	20	3	2	7	0	4	0	0	17	0	19	0	1	5	0	11	0	0	0	0	14	2	1	0	5	0
RR9-3May2016	channel	Liberty	sweepnet	5/3/2016	115	18	2	3	6	1	2	0	1	62	0	16	0	0	3	2	2	0	1	0	0	11	1	1	0	1	0
SAV1-16Mar2016	SAV	Miner	sweepnet	3/16/2016	42	11	0	17	0	0	1	0	0	0	0	2	0	0	15	1	0	0	0	0	1	0	2	1	0	2	0
SAV1-2May2016	SAV	Miner	sweepnet	5/2/2016	387	13	1	48	0	0	150	1	0	1	0	31	1	0	153	0	0	0	0	0	0	0	0	1	0	0	0
SAV10-3May2016	SAV	Liberty	sweepnet	5/3/2016	234	14	1	4	0	0	42	0	0	166	0	8	0	0	0	4	0	0	0	0	1	0	0	3	0	4	1
SAV11-3May2016	SAV	Liberty	sweepnet	5/3/2016	150	15	2	17	2	0	4	0	0	64	0	1	0	9	0	32	1	1	0	0	0	0	0	1	0	15	1
SAV12-3May2016	SAV	Liberty	sweepnet	5/3/2016	141	18	3	15	0	0	11	1	0	66	0	7	0	1	3	7	0	0	0	0	1	2	3	7	0	14	0
SAV2-17Mar2016	SAV	Lindsey	sweepnet	3/17/2016	487	20	2	61	1	0	2	3	0	3	0	0	0	0	342	1	8	0	0	4	6	0	7	46	0	0	1
SAV2-2May2016	SAV	Miner	sweepnet	5/2/2016	191	17	1	7	0	0	23	3	1	4	0	11	0	0	111	0	0	0	0	0	0	0	28	1	0	1	0
SAV3-2May2016	SAV	Miner	sweepnet	5/2/2016	569	13	48	0	1	0	110	3	0	153	2	165	0	0	73	0	0	0	0	0	0	0	12	2	0	0	0
SAV4-17Mar2016	SAV	Lindsey	sweepnet	3/17/2016	716	19	3	61	3	15	9	0	0	3	0	1	0	0	550	0	1	0	0	1	9	0	2	38	0	18	2
SAV4-2May2016	SAV	Miner	sweepnet	5/2/2016	740	18	58	8	15	0	337	1	1	94	3	97	0	5	117	1	0	0	0	0	0	0	0	3	0	0	0
SAV5-2May2016	SAV	Miner	sweepnet	5/2/2016	743	13	2	0	5	0	66	6	0	10	1	567	0	0	77	0	0	0	0	0	0	0	2	7	0	0	0
SAV6-2May2016	SAV	Miner	sweepnet	5/2/2016	601	10	10	0	0	0	176	3	0	59	0	279	0	0	74	0	0	0	0	0	0	0	0	0	0	0	0
SAV7-2May2016	SAV	Lindsey	sweepnet	5/2/2016	481	18	0	75	1	0	0	6	0	6	0	20	0	0	225	0	140	0	0	0	2	0	0	6	0	0	0
SAV8-2May2016	SAV	Lindsey	sweepnet	5/2/2016	146	15	4	1	9	0	0	1	2	4	0	6	0	0	100	1	15	0	0	0	0	0	1	1	0	0	1
SAV9-2May2016	SAV	Lindsey	sweepnet	5/2/2016	285	11	0	17	6	0	0	3	0	1	0	0	0	0	196	0	58	0	0	0	1	0	0	3	0	0	0
